# Supplementary material for: A New Light on Potential Therapeutic Targets for Colorectal Cancer Treatment
Source: Biomedicines. 2021 Oct 10;9(10):1438. doi: 10.3390/biomedicines9101438 (PMC8533612; doi:10.3390/biomedicines9101438)
Supplement: Supplementary file 1 [file biomedicines-09-01438-s001.zip]

Archive with 1 entries (1 files):
- biomedicines-1357608-supplementary.pdf
